# Supplementary material for: Triamterene Functions as an Effective Nonsense Suppression Agent for MPS I-H (Hurler Syndrome)
Source: Int J Mol Sci. 2023 Feb 24;24(5):4521. doi: 10.3390/ijms24054521 (PMC10003437; doi:10.3390/ijms24054521)
Supplement: Supplementary file 1 [file ijms-24-04521-s001.zip]

Archive with 1 entries (1 files):
- ijms-2230529-supplementary.pdf
